# Supplementary material for: Gastrocnemius fascicles are shorter and more pennate throughout the first month following acute Achilles tendon rupture
Source: PeerJ. 2019 Apr 23;7:e6788. doi: 10.7717/peerj.6788 (PMC6485203; doi:10.7717/peerj.6788)
Supplement: Supplemental Information 1 — Medial gastrocnemius muscle architecture measurements at each study time point with ultrasound imaging provided in this spreadsheet. Raw data and statistical outputs are included for the comparisons between injured limb data at each time point and the contralateral (control) limb at each study time point (“Muscle Architecture” sheet). The reliability of our measurements of the contralateral (control) limb muscle at each visit shows that the coefficient of variation is below 0.1 and intra-class correlations are all very good (> 0.84) for all measurements (“Control Reliability” sheet). [file peerj-07-6788-s001.xlsx]

## Sheet: Muscle Architecture
Fascicle Length (mm)	week 0		week 2		week 4
Subject	control	injured	control	injured	control	injured
patient01	34.0488	29.6164			30.9504	30.0597		*patient01 - week 2 data not collected
patient02	29.7404	29.6116	28.1551	27.5585	29.6197	30.6601		*patient05 - week 2 control data not collected
patient03	32.1452	25.1851	28.9555	22.6781	32.6949	28.2549
patient04	35.1466	29.0777	32.3148	30.8973	43.9716	30.7558
patient05	33.9766	29.8593		26.0912	32.6193	26.4158
patient06	33.0288	30.9637	32.5017	30.6368	38.2876	30.3798
patient07	39.0016	31.9781	46.0423	28.9192	45.241	31.2882
patient08	32.7641	24.1728	36.8895	23.2648	34.654	26.9566
patient09	26.1513	24.6411	32.0502	21.707	28.8961	23.22
patient10	33.8297	25.2623	36.0585	28.4693	33.8146	31.0846
average	32.9833	28.0368		26.6913		28.9076
stdev	3.36126	2.90157		3.44936		2.6495
%diff to control		-0.15		-0.2		-0.16
p-value (control)		<0.001		0.005		0.002
effect size (Cohen's d)		1.656		1.2		1.3
Pennation (degrees)	week 0		week 2		week 4
Subject	control	injured	control	injured	control	injured
patient01	28.99	34.9087			33.5407	30.7321
patient02	30.2436	30.9931	33.3626	33.3924	29.3992	26.608
patient03	25.8658	31.334	32.0031	36.5262	28.2366	32.5057
patient04	34.6236	41.6667	38.3034	35.4998	32.2108	37.2321
patient05	26.5633	36.2144		43.2965	30.8377	37.7476
patient06	34.9552	35.8184	38.7822	40.7903	34.7976	36.2064
patient07	28.7671	36.5259	27.3151	39.8125	25.4866	32.4179
patient08	28.2855	41.7722	26.3022	41.3436	28.4957	31.8099
patient09	34.1603	37.6309	32.0574	43.5095	36.6113	38.2985
patient10	33.8038	41.6149	36.5652	41.5367	39.5415	37.8952
average	30.6258	36.8479	33.0864	39.5231	31.9158	34.1453
stdev	3.46784	3.95551	4.6813	3.5697	4.28557	3.91082
%diff to control		0.211		0.2		0.08
p-value (control)		<0.001		0.017		0.044
effect size (Cohen's d)		1.565		0.9		0.6
Muscle Thickness (mm)	week 0		week 2		week 4
Subject	control	injured	control	injured	control	injured
patient01	17.3279	17.5791			16.9134	15.9024
patient02	16.0598	16.1162	15.2956	15.7568	14.4684	14.8091
patient03	15.3018	14.0794	14.922	13.7264	15.088	16.3028
patient04	21.4667	20.6837	20.0156	19.2039	22.9675	19.8238
patient05	16.5851	18.4529		17.572	16.3106	17.018
patient06	20.1265	19.2705	20.3114	20.8018	21.5851	19.0255
patient07	19.0652	19.9866	20.8696	19.5355	19.3204	17.3923
patient08	16.1319	16.7636	16.191	15.8745	16.0845	14.7531
patient09	14.8679	15.4422	15.8612	14.6317	15.9665	14.9866
patient10	18.6154	17.3031	20.4371	19.3663	20.2199	19.1447
average	17.5548	17.5677	17.9879	17.3854	17.8924	16.9158
stdev	2.18251	2.07507	2.62441	2.48663	2.92263	1.89598
%diff to control		<1%		-0.03		-0.05
p-value (control)		0.524		0.028		0.026
effect size (Cohen's d)		<0.1		0.8		0.7
Echo Intensity	week 0		week 2		week 4
Subject	control	injured	control	injured	control	injured
patient01	50.0929	52.0528			53.9241	46.2149
patient02	60.1019	53.9715	55.7443	56.1672	62.9692	69.3556
patient03	58.5417	55.898	49.8974	49.7767	58.1356	54.8068
patient04	44.4833	44.8979	39.6326	36.6436	43.0506	46.0397
patient05	52.2545	43.1136	0	52.48	56.1376	36.8166
patient06	40.5796	38.1187	39.9493	39.3249	42.0803	48.5815
patient07	41.3534	31.974	33.2609	38.1184	40.8713	43.7634
patient08	52.9376	52.4739	58.3726	47.61	54.2158	55.6903
patient09	57.4438	48.9973	52.6651	48.0431	53.7102	54.4271
patient10	38.6541	36.3282	34.1809	31.194	30.6764	34.4385
average	49.6443	45.7826	40.4114	44.3731	49.5771	49.0135
stdev	7.92706	8.23614	17.7542	8.33674	9.91608	10.1482
%diff to control		-0.078		-0.04		<1%
p-value (control)		0.008		0.115		0.412
effect size (Cohen's d)		0.934		0.5		<0.1

## Sheet: Control Reliability
Fascicle Length (mm)	CONTROL LIMB
Subject	w0	w2	w4		average	standard deviation	Range	Coefficient of variation
patient01	34.0488		30.9504		32.4996	2.19088	3.09837	0.0674125	*patient01 - week 2 data not collected
patient02	29.7404	28.1551	29.6197		29.1717	0.882513	1.58536	0.0302523
patient03	32.1452	28.9555	32.6949		31.2652	2.01902	3.73934	0.0645772
patient04	35.1466	32.3148	43.9716		37.1443	6.07973	11.6567	0.163678
patient05	33.9766		32.6193		33.298	0.959748	1.35729	0.028823	*patient05 - week 2 control data not collected
patient06	33.0288	32.5017	38.2876		34.606	3.19925	5.78598	0.0924478
patient07	39.0016	46.0423	45.241		43.4283	3.85452	7.04073	0.0887561
patient08	32.7641	36.8895	34.654		34.7692	2.06515	4.12548	0.0593961
patient09	26.1513	32.0502	28.8961		29.0325	2.95181	5.89888	0.101672
patient10	33.8297	36.0585	33.8146		34.5676	1.29121	2.24397	0.0373531		Intraclass correlation (N=8)
					average	2.54938	4.65321	0.0734369		0.845
Pennation (degrees)	CONTROL LIMB
Subject	w0	w2	w4
patient01	28.99		33.5407		31.2654	3.21779	4.55065	0.102919
patient02	30.2436	33.3626	29.3992		31.0018	2.08764	3.96338	0.0673395
patient03	25.8658	32.0031	28.2366		28.7018	3.09496	6.13724	0.107831
patient04	34.6236	38.3034	32.2108		35.0459	3.06818	6.0926	0.0875473
patient05	26.5633		30.8377		28.7005	3.02248	4.27443	0.105311
patient06	34.9552	38.7822	34.7976		36.1783	2.25641	3.98463	0.0623692
patient07	28.7671	27.3151	25.4866		27.1896	1.64388	3.28057	0.06046
patient08	28.2855	26.3022	28.4957		27.6945	1.21026	2.19341	0.0437004
patient09	34.1603	32.0574	36.6113		34.2764	2.27919	4.55395	0.0664945
patient10	33.8038	36.5652	39.5415		36.6368	2.86952	5.7377	0.0783235		Intraclass correlation (N=8)
	0.215228					2.47503	4.47686	0.0782296		0.875
Muscle Thickness (mm)	CONTROL LIMB
Subject	w0	w2	w4
patient01	17.3279		16.9134		17.1206	0.293127	0.414544	0.0171213
patient02	16.0598	15.2956	14.4684		15.2746	0.795906	1.59139	0.0521065
patient03	15.3018	14.922	15.088		15.104	0.190397	0.379787	0.0126058
patient04	21.4667	20.0156	22.9675		21.4833	1.476	2.95185	0.0687044
patient05	16.5851		16.3106		16.4478	0.194113	0.274517	0.0118017
patient06	20.1265	20.3114	21.5851		20.6743	0.794173	1.45864	0.0384135
patient07	19.0652	20.8696	19.3204		19.7517	0.976475	1.80439	0.0494374
patient08	16.1319	16.191	16.0845		16.1358	0.0533658	0.106517	0.00330729
patient09	14.8679	15.8612	15.9665		15.5652	0.606161	1.09858	0.0389434
patient10	18.6154	20.4371	20.2199		19.7575	0.994981	1.82168	0.0503597		Intraclass correlation (N=8)
						0.637469	1.19019	0.0342801		0.966
Echo Intensity	CONTROL LIMB
Subject	w0	w2	w4
patient01	50.0929		53.9241		52.0085	2.70908	3.83122	0.0520892
patient02	60.1019	55.7443	62.9692		59.6051	3.638	7.22496	0.0610351
patient03	58.5417	49.8974	58.1356		55.5249	4.87778	8.64431	0.0878486
patient04	44.4833	39.6326	43.0506		42.3888	2.49214	4.85068	0.0587923
patient05	52.2545		56.1376		54.196	2.74583	3.88319	0.0506647
patient06	40.5796	39.9493	42.0803		40.8697	1.09476	2.13105	0.0267865
patient07	41.3534	33.2609	40.8713		38.4952	4.53946	8.09256	0.117923
patient08	52.9376	58.3726	54.2158		55.1753	2.8417	5.435	0.0515031
patient09	57.4438	52.6651	53.7102		54.6063	2.51223	4.77869	0.0460062
patient10	38.6541	34.1809	30.6764		34.5038	3.99863	7.97768	0.11589		Intraclass correlation (N=8)
						3.14496	5.68493	0.0668538		0.956
